# Supplementary material for: Protein engineering approach to enhance activity assays of mono-ADP-ribosyltransferases through proximity
Source: Protein Eng Des Sel. 2022 Sep 20;35:gzac006. doi: 10.1093/protein/gzac006 (PMC9574550; doi:10.1093/protein/gzac006)
Supplement: peds-22-0013_gzac006 [file peds-22-0013_gzac006.zip]

Archive with 1 entries (1 files):
- peds-22-0013_gzac006.pdf
